# Supplementary material for: Type I and III IFNs produced by the nasal epithelia and dimmed inflammation are features of alpacas resolving MERS-CoV infection
Source: PLoS Pathog. 2021 May 24;17(5):e1009229. doi: 10.1371/journal.ppat.1009229 (PMC8195365; doi:10.1371/journal.ppat.1009229)
Supplement: S2 Table — (XLSX) [file ppat.1009229.s010.xlsx]

## Sheet: A
S2A Table. MERS-CoV UpE gene and M mRNA loads in MFPE samples.
Dpi	Tissue type	UpE	M mRNA
1	AP1 Nose Epi+	14.8664	16.6426
1	AP2 Nose Epi+	10.2762	11.6353
1	AP3 Nose Epi+	13.8024	16.0613
2	AP4 Nose Epi-	9.0276	10.7676
2	AP4 Nose Epi+	3.84446	4.50882
2	AP5 Nose Epi+	3.38023	3.62195
2	AP6 Nose Epi+	4.372	5.27634
3	AP7 Nose Epi-	10.7447	12.8928
3	AP8 Nose Epi-	9.56817	11.1411
3	AP9 Nose Epi-	8.55014	9.91279
3	AP7 Nose Epi+	5.13032	6.11997
3	AP8 Nose Epi+	11.7706	12.9063
3	AP9 Nose Epi+	3.95936	4.63422
4	AP10 Nose Epi-	11.8576	14.2311
4	AP11 Nose Epi-	10.8795	12.2839
4	AP12 Nose Epi-	10.0438	12.2176
4	AP10 Nose Epi+	6.46043	7.48629
4	AP11 Nose Epi+	3.6539	4.13612
4	AP12 Nose Epi+	8.48482	10.0061
1	AP1 Nose Sub+	19.5521	20.8825
1	AP2 Nose Sub+	14.3489	15.1926
1	AP3 Nose Sub+	16.6148	20.4106
3	AP7 Nose Sub-	17.1149	20.8098
3	AP8 Nose Sub-	19.5373	ND
3	AP9 Nose Sub-	ND	ND
3	AP7 Nose Sub+	13.4622	16.2486
3	AP8 Nose Sub+	18.9723	23.488
3	AP9 Nose Sub+	12.1984	13.2388
1	AP1 Trachea	19.2291	21.6922
1	AP2 Trachea	15.9838	20.4534
1	AP3 Trachea	19.6454	ND
2	AP4 Trachea	16.5557	21.5657
2	AP5 Trachea	17.1669	ND
2	AP6 Trachea	9.41353	12.3556
3	AP7 Trachea	21.165	ND
3	AP8 Trachea	14.5499	19.4035
3	AP9 Trachea	19.0731	ND
4	AP10 Trachea	19.3028	23.8075
4	AP11 Trachea	8.58403	11.3331
4	AP12 Trachea	17.7123	ND
1	AP1 Lung	21.6238	23.4766
1	AP2 Lung	20.4121	ND
1	AP3 Lung	19.5113	22.7288
2	AP4 Lung	20.3336	ND
2	AP5 Lung	18.3584	22.4488
2	AP6 Lung	20.9378	ND
3	AP7 Lung	23.0196	ND
3	AP8 Lung	20.216	21.9993
3	AP9 Lung	14.8458	16.7638
4	AP10 Lung	ND	ND
4	AP11 Lung	ND	ND
4	AP12 Lung	12.8335	16.4023
Micro-dissected (Nasal epithelia and underlying submucosa) and scrapped (Trachea and lung) MFPE tissue sections were prepared on the basis of an overlapping template section stained by IHC to localize the MERS-CoV N protein as described in S2 Fig. RNA extracted from these samples collected in alpacas prior (0 dpi, n=3) MERS-CoV inoculation and after 4 consecutive days (1 to 4 dpi, n=3 per day) we…
Abbrevations: AP, alpaca; Dpi, days post inoculation; Epi+, MERS-CoV infected epithelia, as assessed by IHC; Epi-, MERS-CoV non-infected epithelia, as assessed by IHC; Sub+, submucosa underlying MERS-CoV infected epithelia, as assessed by IHC; Sub-, submucosa underlying MERS-CoV non-infected epithelia, as assessed by IHC; ND, Cq value of UpE and/or M mRNA is not detectalbe by Fluidigm PCR.

## Sheet: B
S2B Table. Cq values of innate immune response and reference genes of non-infected alpacas on 0 dpi.
		IFNs and IFN receptors				Pattern Recognition Receptors (PRRs)					Transcriptional factors					ISGs				Inflammatory cytokines and chemokines									Enzymes						Adaptors			Receptor	Reference genes
Dpi	Nasal epithelia	IFNα	IFNβ**	IFNλ1	IFNλ3	RIG1	MDA5	TLR3	TLR7	NLRP3	STAT1	IRF3	IRF5	IRF7	NFKB1	CXCL10	ISG15	OAS1	MX1	TNFα	IL1β	IL6	IL8	IL10	IL15	CCL2	CCL3 (MIP-1α)	CXCL1	AZI2	CASP1	CASP10	PACT	TBK1	TRIM 25	CARD9	NFKBIA	PYCARD	IFNLR1	GAPDH	HPRT1	UbC
0	AP13 Nose Epi-	16.9657	ND	19.617	ND	11.0599	12.2663	13.3825	14.337	15.7784	11.0463	14.0058	14.7283	14.3837	11.79	10.4819	11.0731	11.2995	11.1198	15.2942	13.2637	14.8913	10.4776	17.5006	16.1008	12.913	15.196	11.26	12.9543	15.7116	13.6223	15.6605	12.6774	11.7291	16.7102	14.8247	14.3354	14.3767	11.617	12.0029	7.83372
0	AP14 Nose Epi-	17.3154	ND	19.9923	23.8546	11.5866	12.0721	13.4161	14.6868	15.9498	11.0062	14.2058	14.2212	14.2418	11.8832	10.3596	10.619	11.8063	12.2853	15.339	13.523	14.49	12.0032	18.1083	15.4915	12.5249	14.6177	11.2617	13.3049	15.7994	13.8008	16.0528	12.2751	11.2626	16.6986	15.7345	15.2057	13.9777	11.4295	12.4194	7.7795
0	AP15 Nose Epi-	16.0571	ND	18.7434	24.5043	11.5074	12.4241	13.0755	15.2025	16.8316	11.9077	13.8077	14.4083	14.9615	11.4059	13.1486	11.6265	11.3134	11.0604	17.2603	15.7901	14.1474	14.3588	20.3639	15.6581	15.5377	16.6679	12.5218	12.9769	16.6792	13.9354	15.0181	11.8547	11.3717	17.0173	14.6878	15.7681	14.5417	10.6982	11.9233	8.00944
0	AP13 Sub-	17.6016	ND	20.0882	ND	12.7826	13.6639	13.9922	14.4295	15.2962	13.0186	14.4115	14.3065	14.8851	12.5189	10.1126	13.3718	13.2672	13.134	15.8951	13.8311	17.3519	12.2738	17.2111	16.3345	12.0034	16.8015	12.6543	13.7629	15.7336	14.8011	14.6064	12.6127	12.2992	16.3359	14.8999	14.0888	15.8059	12.1052	12.9291	7.94309
0	AP14 Sub-	16.8514	22.388	21.3517	ND	13.7931	14.5412	14.1345	15.5294	16.6556	13.4625	14.8888	15.3967	15.8563	12.8752	12.1799	12.7501	14.7193	15.4783	17.688	13.303	17.6567	10.7009	19.7438	16.6626	12.4277	16.7236	12.5488	14.2611	17.8719	15.6961	15.1669	12.9399	12.539	17.1659	16.4381	15.6983	16.0507	12.5171	14.1643	8.20221
0	AP15 Sub-	16.3028	21.3907	19.6418	ND	13.1139	14.0754	13.5144	14.8682	16.8711	13.8712	14.1988	14.7667	15.7484	12.3221	14.3076	13.487	13.3858	13.2424	17.8786	16.3793	17.7872	16.3597	19.4563	16.2556	15.0776	18.9476	12.0592	13.6428	17.6211	16.2901	14.2865	12.5438	12.174	16.994	15.161	15.2224	16.6887	11.7885	13.2487	7.90076
0	AP13 Trachea	19.3377	ND	21.4118	ND	15.0877	16.6661	17.4897	17.6588	16.3654	16.8205	16.0377	18.2275	20.112	15.6573	15.8764	16.2237	17.4286	18.011	18.7086	16.3035	17.0953	13.3038	21.3716	14.9696	13.4635	15.8368	14.0052	16.8117	19.7919	17.7588	17.538	15.3503	15.1128	20.9085	17.246	17.6075	18.0523	14.5171	15.8671	8.97328
0	AP14 Trachea	17.7698	ND	20.6425	ND	14.3085	15.9385	16.5052	17.2083	16.3026	15.1623	15.2611	16.9878	17.7884	14.1987	14.6829	14.4442	16.0127	16.6765	16.9315	14.4596	16.3877	12.9324	20.1723	13.4524	12.8232	15.7264	12.2019	15.463	18.5999	16.2227	16.1253	13.9737	13.3639	19.2865	16.8735	18.1142	16.0387	13.195	14.4217	9.44964
0	AP15 Trachea	19.2157	ND	22.3171	24.5097	14.4201	14.9643	16.6302	16.8081	18.3417	15.5591	15.1532	17.7318	18.8448	14.483	17.1585	17.0708	17.2097	17.0291	18.828	18.0449	17.4882	16.7806	20.5414	14.3391	14.7595	19.1885	15.9021	15.6679	20.7153	16.0614	17.2719	14.4786	14.0997	20.7664	17.6552	17.6981	17.0438	13.7928	14.7311	8.28333
0	AP13 Lung	18.1646	ND	20.0242	ND	15.4164	15.498	16.4441	16.6846	15.9692	16.7942	15.938	15.1417	16.794	14.0297	14.9166	16.0941	16.5584	15.8053	16.3091	15.1285	19.3872	14.1284	17.6339	16.4235	12.9532	17.6565	13.4925	15.1664	16.6486	15.8977	16.7333	14.1342	13.5001	16.3138	14.7709	14.5458	16.4218	14.626	14.425	10.2796
0	AP14 Lung	18.4494	ND	21.5067	ND	15.7461	16.2174	16.6344	16.9668	16.7539	16.8511	16.4996	15.3977	17.2866	14.8448	15.9503	15.5706	16.4874	17.0934	16.5796	16.1701	20.8347	15.3892	19.3618	17.1156	15.3543	18.0957	15.5769	16.1446	17.2548	16.5714	16.5512	14.3104	13.0602	17.3517	16.4146	14.4803	16.6242	14.303	14.4878	10.0965
0	AP15 Lung	18.5119	ND	21.0685	ND	15.3506	15.9252	16.6592	16.7155	16.5479	16.3822	16.2997	15.1544	16.8785	14.6463	15.6069	15.1767	15.9311	15.0153	17.2014	17.4462	18.9139	16.2794	17.5538	16.9513	15.4353	19.265	14.5512	15.7	17.2498	16.1317	16.9965	14.6775	13.0132	16.321	16.4749	14.0281	16.9599	14.4047	13.905	9.8194
Micro-dissected (Nasal epithelia and underlying submucosa) and scrapped (Trachea and lung) MFPE tissue sections were prepared on the basis of an overlapping template section stained by IHC to localize the non-infected areas as described in S2 Fig. RNA extracted from these samples collected in alpacas prior (0 dpi, n=3) MERS-CoV inoculation were converted into cDNA. The Fluidigm Biomark microfluid…
Abbrevations: AP, alpaca; Dpi, days post inoculation; Epi-, MERS-CoV non-infected epithelia, as assessed by IHC; Sub-, submucosa underlying MERS-CoV non-infected epithelia, as assessed by IHC; ND, a given gene was not detected.

## Sheet: C
S2C Table. Fc of innate immune response genes induced at the micro-dissected nasal epithelia
		IFNs and IFN receptors				Pattern Recognition Receptors (PRRs)					Transcriptional factors					ISGs				Inflammatory cytokines and chemokines									Enzymes						Adaptors			Receptor
Dpi	Nasal epithelia	IFNα	IFNβ**	IFNλ1	IFNλ3	RIG1	MDA5	TLR3	TLR7	NLRP3	STAT1	IRF3	IRF5	IRF7	NFKB1	CXCL10	ISG15	OAS1	MX1	TNFα	IL1β	IL6	IL8	IL10	IL15	CCL2	CCL3 (MIP-1α)	CXCL1	AZI2	CASP1	CASP10	PACT	TBK1	TRIM 25	CARD9	NFKBIA	PYCARD	IFNLR1
1	AP1 Nose Epi+	1.88767	1	0.740809	ND	0.362531	1.02876	0.838861	0.952967	1.1599	0.385903	1.11497	1.53586	0.720996	1.33035	0.324745	0.899742	0.779822	0.571736	0.82004	0.541302	0.505033	0.218412	0.545203	1.31556	0.297359	0.452766	0.675174	1.06427	1.03523	1.36915	2.84962	1.19644	0.922253	1.73231	0.804598	0.916235	0.49314
1	AP2 Nose Epi+	1.39304	1	1.04095	ND	1.11934	1.17533	1.2638	1.05215	1.43143	0.980838	0.884504	1.15975	1.38689	1.03417	2.05079	2.07203	1.36922	1.58826	2.50107	2.67053	1.34919	7.53161	1.13316	1.14125	3.65575	1.00434	3.0164	0.963951	1.17527	0.980944	1.19733	1.02553	0.89103	0.809842	1.73895	1.31159	1.15628
1	AP3 Nose Epi+	1.50876	1	2.10688	ND	1.68421	1.07088	1.11229	0.844444	0.700211	1.24008	0.935425	0.950549	1.44545	1.29427	0.76899	0.851613	1.26544	1.22555	0.922347	0.503829	1.03816	0.223993	1.91537	0.882942	0.82262	0.72862	0.844337	1.28128	0.972382	1.08361	1.15647	0.8861	1.05092	0.482664	0.875045	1.00978	1.21093
2	AP4 Nose Epi-	1.12616	6.88794	0.8464	13.5785	1.59254	4.20936	0.762632	1.26976	0.336964	1.10166	1.32089	1.37246	7.23371	1.57344	1.26905	37.0736	1.27238	4.98853	0.732308	0.256797	0.211261	0.0201968	0.469201	1.94488	1.26179	0.836048	0.870048	2.42518	0.526147	1.92623	2.20296	2.21254	4.77369	1.06427	0.568769	0.417697	0.879141
2	AP4 Nose Epi+	3.63286	155.83	7.4731	167.334	8.79638	11.415	4.03965	2.53568	1.03377	2.80486	1.24873	2.19136	11.2768	1.47921	17.6494	23.9757	5.46748	19.8155	3.59926	0.55409	1.3478	0.285676	5.24971	2.56331	1.84661	2.21424	0.870473	2.22368	2.43379	1.91612	1.51777	1.85948	4.4535	0.942014	1.00392	0.53456	0.74316
2	AP5 Nose Epi+	8.66878	319.332	19.4305	573.965	13.5094	16.9038	5.89362	3.0268	2.1559	3.87617	1.49067	2.85896	20.3539	1.99258	39.7817	40.492	10.1604	29.4391	2.46075	2.03999	5.38637	3.70859	12.5122	3.91038	8.40207	7.76207	2.72512	2.38597	7.68314	2.27892	1.73622	1.983	5.12463	0.913538	3.89325	0.897807	1.96499
2	AP6 Nose Epi+	4.04027	117.686	6.22704	293.488	9.92722	14.66	5.88438	2.27998	1.55044	2.97102	1.18025	2.65721	12.5807	1.41023	17.5739	39.461	7.15477	51.4073	2.99688	1.76792	2.40645	2.69452	12.2043	1.53315	5.97579	4.74262	2.24313	2.36436	8.88957	1.99168	1.64806	1.46679	4.06249	0.805585	1.54999	1.5	1.79681
3	AP7 Nose Epi-	1.78923	25.5629	1.97036	15.7418	6.12351	4.23119	2.92549	2.12761	1.00688	1.96445	1.32431	1.97516	3.57632	1.38563	5.49557	14.0953	4.88713	17.6252	1.61746	0.560787	1.23549	0.181067	1.62411	1.71411	1.56917	1.15125	0.559343	1.98921	1.64402	1.9785	1.52393	1.61919	2.87214	1.20954	1.34765	2.09626	1.81747
3	AP8 Nose Epi-	1.48099	50.9751	1.58645	2.15324	4.40587	3.91315	1.84121	1.07254	0.763064	1.45653	1.06267	1.4323	2.68948	1.30576	2.71413	13.4088	2.96978	16.9014	1.36153	0.97533	1.32152	0.648115	1.54065	1.16292	2.43829	2.1124	2.35528	1.15536	1.54475	1.37471	1.18503	1.21116	1.88486	0.86256	1.04329	1.08363	1.50664
3	AP9 Nose Epi-	0.848085	2.31782	0.774227	7.96417	3.37455	2.79859	2.04326	0.931058	0.462021	1.31295	0.859723	0.881693	1.87977	0.938931	1.536	9.91019	1.90759	6.28636	0.578982	0.563375	0.964015	0.309882	1.48809	0.631726	1.75266	0.774162	2.03864	0.918414	1.08938	0.918925	1.55363	1.00586	1.92847	0.73245	0.949224	0.968106	1.24011
3	AP7 Nose Epi+	1.70551	20.8315	3.7243	105.451	4.74324	4.58539	2.54037	2.38335	1.58146	1.78911	1.2553	2.00331	3.86888	1.3796	6.84156	13.7913	3.66847	14.7225	2.80978	1.08239	2.048	1.14521	2.34104	1.39731	1.95859	2.22268	1.86999	1.98988	2.20692	2.22164	1.66862	1.36322	2.17565	1.24042	1.73378	3.33634	1.26549
3	AP8 Nose Epi+	1.14395	5.92069	3.17665	70.7543	13.854	12.158	3.44393	1.96917	0.924412	3.73835	1.35729	2.11396	7.8516	1.10646	15.8106	37.4963	4.68173	31.8243	2.09573	0.897432	1.98092	0.610471	3.21058	2.34357	2.55575	2.97283	0.949137	1.86386	4.52755	1.57396	0.947543	1.29779	2.74834	1.00734	1.12782	1.18211	1.26862
3	AP9 Nose Epi+	2.90328	140.73	7.75566	284.302	10.8633	11.8611	5.05104	1.9744	1.19335	2.52348	1.06395	2.1213	7.34141	1.37502	18.2847	34.2039	5.02736	19.9769	3.0028	1.104	2.32025	0.385124	3.72929	2.12805	5.12667	5.09323	0.940499	1.97719	7.33851	1.47367	2.55697	1.59328	3.06047	0.93406	1.67051	1.77948	1.86853
4	AP10 Nose Epi-	1.62953	ND	0.893673	ND	1.12669	1.34811	1.43335	0.716409	0.356521	0.994445	0.91173	0.826946	1.04569	1.15423	0.520397	2.04735	1.77651	2.84655	0.519287	0.463107	1.05883	0.403067	1.39827	1.02283	0.736815	0.793742	1.59788	0.907798	0.565159	1.06139	1.63694	1.01764	0.99231	1.63355	0.857517	0.704261	1.58631
4	AP11 Nose Epi-	1.33377	13.3783	1.08917	10.8449	3.73983	2.82724	2.50297	1.21049	0.973863	1.95072	1.30652	1.12257	3.15591	1.10904	1.77832	10.1557	2.93342	8.42395	0.863518	0.891007	1.73954	0.461205	2.90345	1.26306	1.52945	1.55215	2.01598	1.24863	1.69811	1.71065	0.83437	1.03872	2.47062	0.958656	0.973183	1.25246	1.60061
4	AP12 Nose Epi-	0.918989	ND	0.744415	ND	1.46794	1.85674	1.31692	1.1009	1.19412	1.36271	1.19527	1.33277	1.4545	0.934002	1.16507	2.88723	1.03444	1.48947	1.08438	0.930805	1.35104	2.31873	0.806233	0.845799	1.60985	0.69741	3.20552	1.00282	1.75439	1.22994	1.16889	1.00344	1.65211	0.782067	1.33846	1.20748	1.0133
4	AP10 Nose Epi+	1.28952	103.201	1.45886	21.1259	3.43329	2.57691	2.07956	0.930139	0.365578	1.40269	0.891021	0.752303	2.29805	1.06882	2.44035	8.67268	2.80923	10.5291	0.509415	0.257302	1.01535	0.194963	1.62978	0.758451	0.776441	0.668156	1.11768	1.06552	0.735733	1.03382	1.21286	0.908899	1.64584	1.83066	0.732425	0.812431	1.28145
4	AP11 Nose Epi+	1.77313	0.54263	5.46048	25.1177	3.70323	3.81951	2.34005	1.41726	1.64707	2.04376	1.20136	1.29011	3.99892	1.40611	4.57695	10.732	2.94324	8.41325	1.54964	1.59435	2.76543	1.31806	3.91016	1.17044	2.68901	2.218	2.80028	1.52319	2.28345	1.7513	1.09065	1.1279	2.31172	0.583391	1.31738	1.33688	1.20791
4	AP12 Nose Epi+	0.759887	1.61252	1.46546	0.294891	2.24746	3.60815	1.52434	1.43802	1.56039	1.29916	1.09529	1.59299	2.57238	1.0971	3.03866	6.62741	1.62464	3.24237	1.44882	1.99242	1.61289	4.3858	2.16766	1.26153	2.65355	1.60067	3.62735	1.11837	2.97544	1.27862	0.995544	0.971982	1.80034	0.823476	1.56942	1.41311	0.924943
The nasal epithelium of each alpaca (AP1 to AP15) was micro-dissected on the basis of staining the MERS-CoV N protein by IHC. Infected/non-infected areas, as assessed by IHC, were selected and isolated by LCM for RNA extraction and conversion to cDNA. The Fluidigm Biomark microfluidic assay was used to amplify and quantify transcripts of 37 innate immune genes at different dpi (1 to 4 dpi). HPRT1…
Abbrevations: AP, alpaca; Dpi, days post inoculation; Epi+, MERS-CoV infected epithelia, as assessed by IHC; Epi-, MERS-CoV non-infected epithelia, as assessed by IHC; ND, a given gene was not detected; Fc, fold change.

## Sheet: D
S2D Table. Fc of innate immune response genes induced at the micro-dissected nasal submucosa
		IFNs and IFN receptors				Pattern Recognition Receptors (PRRs)					Transcriptional factors					ISGs				Inflammatory cytokines and chemokines									Enzymes						Adaptors			Receptor
Dpi	Submucosa	IFNα	IFNβ	IFNλ1	IFNλ3	RIG1	MDA5	TLR3	TLR7	NLRP3	STAT1	IRF3	IRF5	IRF7	NFKB1	CXCL10	ISG15	OAS1	MX1	TNFα	IL1β	IL6	IL8	IL10	IL15	CCL2	CCL3 (MIP-1α)	CXCL1	AZI2	CASP1	CASP10	PACT	TBK1	TRIM 25	CARD9	NFKBIA	PYCARD	IFNLR1
1	AP1 Nose Sub+	2.12069	0.5637	1.89848	ND	0.940622	1.23119	1.33313	0.659771	0.754192	0.785943	0.943451	1.33024	0.942922	1.24093	0.17177	1.14866	1.74036	1.33354	0.562361	0.201696	1.63306	0.053119	0.641732	1.43096	0.464284	0.387896	1.70758	1.67015	0.825062	1.34402	1.83951	1.24595	1.04459	1.25549	0.811096	0.901063	1.5451
1	AP2 Nose Sub+	1.61393	ND	0.789364	ND	1.33208	1.48545	1.42471	1.27873	1.2799	1.17099	0.856499	1.51451	1.18466	1.23762	1.14812	1.87042	1.66727	2.17592	3.36971	0.838868	2.99925	0.295282	0.415051	1.28314	1.85242	0.416371	3.43652	1.32043	0.917118	1.35395	1.19069	1.04357	1.09382	1.20648	1.37498	1.34574	1.34298
1	AP3 Nose Sub+	1.50496	ND	1.22744	ND	2.07605	1.8786	1.30992	1.06216	1.11486	1.35395	0.934925	1.10642	1.2796	1.38766	0.667961	1.45418	2.32611	2.3914	1.10709	0.426023	2.07184	0.0930607	1.11261	1.42655	0.793322	0.89079	3.15036	1.67602	1.20061	1.65343	1.35886	1.0064	1.6024	1.03558	0.91855	0.910058	1.46705
3	AP7 Nose Sub-	0.899113	1.09235	1.38355	ND	7.20935	6.75203	2.85291	2.57308	1.36394	2.24523	1.14269	1.99556	4.97233	1.13544	3.44797	34.4411	8.01751	36.1719	1.99191	0.455902	1.0469	0.0233793	1.88157	2.37644	1.57389	1.68473	0.678113	1.676	2.74443	1.98892	0.989767	0.966134	3.59311	1.72673	0.91644	2.29062	1.67643
3	AP8 Nose Sub-	1.28072	1.08438	0.919487	ND	7.0581	5.25334	1.9606	1.68508	0.534115	2.08508	1.05941	1.19967	4.12249	0.952772	2.399	34.9314	3.8761	29.1824	0.933111	0.375317	0.493865	0.0382903	1.75652	0.952824	1.74853	0.89399	7.38786	1.37542	0.933568	0.821443	0.529833	0.939044	2.51995	0.783922	0.493366	0.970212	0.912932
3	AP9 Nose Sub-	0.907734	ND	1.02078	ND	6.89289	3.97075	1.8722	1.62971	0.636093	1.40555	0.858541	1.00235	3.11528	0.912664	0.942393	28.3164	3.85396	13.2027	1.15484	0.424151	0.34842	0.0200658	0.981562	0.92316	1.12144	0.374196	3.92636	1.41748	0.83574	1.25218	1.06528	0.840622	2.56263	0.961915	0.529313	1.05092	1.44891
3	AP7 Nose Sub+	0.361761	0.275377	1.05687	ND	3.43565	4.63031	1.16878	5.11189	1.82145	1.15522	0.927816	3.64831	4.02825	1.24217	2.4431	13.9604	2.96547	24.3796	5.06031	0.431372	1.16117	0.0414825	3.6391	1.53772	1.8274	1.70692	0.324745	1.01854	5.67696	1.96354	0.6286	0.734275	1.96878	2.67012	0.829088	3.94391	1.19444
3	AP8 Nose Sub+	0.605427	0.586323	1.00956	ND	9.21309	13.7127	1.43476	4.638	2.58566	2.9758	1.45464	3.81544	9.07637	1.53029	16.2744	78.0678	5.09252	48.6867	7.98728	0.434775	5.69067	0.193104	3.8632	2.40834	5.56867	3.09278	3.35753	1.11906	7.01317	1.65165	0.890553	0.809118	3.41488	1.55176	1.42282	3.25361	1.53287
3	AP9 Nose Sub+	0.688965	ND	2.61507	ND	24.4131	28.8576	7.25422	4.36572	1.17889	5.09418	1.10325	2.5152	13.8129	1.32729	24.3274	141.448	10.9217	63.8403	1.50243	0.243742	1.53867	0.0258837	3.09519	2.67844	8.99303	1.25836	2.58226	1.96204	3.22204	1.77339	1.70881	1.49075	5.66524	0.916307	1.02484	2.18221	2.7041
The nasal submucosa of each alpaca (AP1 to AP3, AP7 to AP9 and AP13 to AP15) was micro-dissected on the basis of staining the MERS-CoV N protein by IHC. Submucosa underlying infected/non-infected areas, as assessed by IHC, were selected and isolated by LCM for RNA extraction and conversion to cDNA. The Fluidigm Biomark microfluidic assay was used to amplify and quantify transcripts of 37 innate i…
Abbrevations: AP, alpaca; Dpi, days post inoculation; Sub+, submucosa underlying MERS-CoV infected epithelia, as assessed by IHC; Sub-, submucosa underlying MERS-CoV non-infected epithelia, as assessed by IHC; ND, a given gene was not detected; Fc, fold change.

## Sheet: E
S2E Table. Fc of innate immune response genes induced at the trachea
		IFNs and IFN receptors				Pattern Recognition Receptors (PRRs)					Transcriptional factors					ISGs				Inflammatory cytokines and chemokines									Enzymes						Adaptors			Receptor
Dpi	Trachea	IFNα	IFNβ	IFNλ1	IFNλ3	RIG1	MDA5	TLR3	TLR7	NLRP3	STAT1	IRF3	IRF5	IRF7	NFKB1	CXCL10	ISG15	OAS1	MX1	TNFα	IL1β	IL6	IL8	IL10	IL15	CCL2	CCL3 (MIP-1α)	CXCL1	AZI2	CASP1	CASP10	PACT	TBK1	TRIM 25	CARD9	NFKBIA	PYCARD	IFNLR1
1	AP1 Trachea	2.47475	ND	1.51512	ND	1.98332	2.21284	3.91308	3.30008	1.69638	3.2594	1.12461	3.63568	2.76414	2.53314	3.07699	1.65457	3.54634	2.99739	1.46681	0.231884	0.553465	0.567719	3.12606	2.59805	0.55152	0.175158	0.259211	2.62267	4.30504	1.71697	3.19681	1.53195	1.47183	3.71203	1.41445	2.23074	2.10756
1	AP2 Trachea	0.895147	ND	0.655594	ND	1.10709	1.31985	2.74327	1.25628	0.734645	1.06844	1.1766	1.66551	1.18544	1.66646	1.04475	0.553149	2.00523	1.31231	0.899417	0.282789	2.13419	0.114933	0.845895	1.47562	2.00839	0.130256	0.593571	1.2523	1.17377	1.48773	2.348	1.69341	0.969729	1.41334	1.14332	1.03667	1.32083
1	AP3 Trachea	0.997159	ND	0.862336	ND	2.45741	2.17873	1.49071	1.308	0.538758	0.615459	1.26888	1.19449	0.889748	1.04216	0.591064	2.85894	2.60166	2.52083	0.70788	0.158599	0.910461	0.0987799	1.2175	1.6745	0.558355	0.147238	0.123287	0.950009	1.44382	0.694405	1.8286	0.994057	0.925146	0.703417	0.473961	0.810885	0.915889
2	AP4 Trachea	0.616527	ND	0.123399	ND	3.89546	2.6373	2.44003	1.42595	0.538099	0.937013	0.902553	0.877992	1.87063	0.893347	1.33632	5.14983	2.88781	8.28473	1.46585	0.291597	0.322766	0.815209	0.877363	0.723779	0.527434	0.656719	0.431432	0.731518	0.415123	0.647119	0.869732	1.0217	2.55812	0.975421	0.73376	1.08497	0.715927
2	AP5 Trachea	1.6071	ND	0.492733	ND	6.54503	5.11157	3.87212	2.70447	1.5357	2.57187	1.25577	2.79729	6.77537	1.54211	5.946	29.8571	10.4338	29.1957	0.541827	0.207546	0.398112	0.49769	3.10011	2.02434	1.21399	0.353406	0.545141	1.40959	4.16186	1.52284	1.44556	1.28679	2.64052	3.24554	0.927956	2.50767	0.625015
2	AP6 Trachea	1.08499	ND	0.256886	ND	13.5059	8.19151	3.96096	5.08668	22.8603	3.54126	1.23636	3.46121	18.4099	2.54061	26.3197	86.1841	8.48293	120.791	11.1263	19.8105	0.939369	20.5145	5.00387	0.45919	7.11438	38.0494	3.16006	1.37956	7.29104	1.59644	0.831509	1.16823	3.51719	1.26318	3.74848	2.27739	1.09718
3	AP7 Trachea	0.807331	ND	0.848466	ND	3.3202	2.98383	2.17409	1.36099	0.814627	1.64582	0.98806	1.79439	1.92341	1.19098	2.17611	11.3111	4.82126	16.4354	2.86095	0.487806	1.0213	0.481367	0.727174	1.1705	0.911673	0.956772	0.288226	1.5415	1.45899	1.34544	1.61123	0.972914	1.42855	1.64725	0.998999	1.37715	1.29703
3	AP8 Trachea	0.745557	ND	0.854128	ND	6.127	4.38409	2.84955	3.3076	1.17727	1.77261	1.06609	2.5296	2.77876	1.11359	3.77704	28.0199	6.0886	44.9919	1.43126	0.307081	0.934363	0.716586	2.58327	2.26476	1.05737	0.814925	0.240862	1.28921	3.528	1.37158	1.70136	1.05653	1.90585	1.5801	0.56677	2.441	0.869399
3	AP9 Trachea	0.357468	ND	0.3207	ND	5.51079	6.23262	3.14705	2.4011	0.731249	1.88763	1.27405	1.7016	1.91904	1.03356	6.67557	26.3545	4.01434	14.4302	0.961209	0.282348	0.539576	0.140942	2.23173	1.84247	1	0.311266	0.202066	0.896205	1.84459	1.07844	0.956428	1.04756	1.76361	1.17954	0.607518	1.35375	1.24278
4	AP10 Trachea	0.474829	ND	0.606185	ND	1.35496	1.33495	1.7663	0.641188	0.413815	0.771451	1.0081	0.756301	0.886441	0.830443	0.673876	0.973179	1.63781	2.00634	0.703109	0.133983	0.975063	0.112928	0.595148	1.13762	0.282033	0.222941	0.161816	0.86505	0.574852	0.764884	1.27111	0.777876	0.884732	0.561415	0.501696	0.906063	1.11336
4	AP11 Trachea	1.42143	ND	1.21958	ND	9.43697	9.66626	4.84776	3.1428	2.14796	2.40943	1.25194	1.6522	6.64006	1.61779	13.5383	31.7968	7.93335	36.9098	2.01655	0.638045	0.636993	0.649044	1.7829	1.12918	2.21858	1.34895	0.393375	1.48434	3.03401	1.4054	1.51154	1.5775	3.14697	1.41456	1.07577	1.35982	1.76556
4	AP12 Trachea	0.651757	ND	0.420913	ND	1.26455	1.3322	1.31528	1.3854	1.77821	2.08378	1.33917	2.51978	1.86574	1.45582	1.04184	1.86038	1.24442	1.64448	0.436176	0.0923804	0.546691	0.237963	0.637433	4.14092	0.375128	0.161788	0.377313	2.02851	3.37339	1.51589	2.17323	1.3569	1.24444	4.97244	2.01602	1.90401	1.84007
Trachea of each alpaca (AP1 to AP15) was selected and isolated for RNA extraction and conversion to cDNA. The Fluidigm Biomark microfluidic assay was used to amplify and quantify transcripts of 37 innate immune genes at different dpi (1 to 4 dpi). HPRT1, GAPDH and UbC genes were used as normalizers and values obtained from the infected animals were compared to those obtained from non-infected alp…
Abbrevations: AP, alpaca; Dpi, days post inoculation; ND, a given gene was not detected; Fc, fold change.

## Sheet: F
S2F Table. Fc of innate immune response genes induced at the lung
		IFNs and IFN receptors				Pattern Recognition Receptors (PRRs)					Transcriptional factors					ISGs				Inflammatory cytokines and chemokines									Enzymes						Adaptors			Receptor
Dpi	Lung	IFNα	IFNβ	IFNλ1	IFNλ3	RIG1	MDA5	TLR3	TLR7	NLRP3	STAT1	IRF3	IRF5	IRF7	NFKB1	CXCL10	ISG15	OAS1	MX1	TNFα	IL1β	IL6	IL8	IL10	IL15	CCL2	CCL3 (MIP-1α)	CXCL1	AZI2	CASP1	CASP10	PACT	TBK1	TRIM 25	CARD9	NFKBIA	PYCARD	IFNLR1
1	AP1 Lung	1.00099	ND	1.52521	ND	0.344648	1.03843	0.370543	0.330604	4.79028	0.805983	1.30731	1.45285	1.97081	1.55621	2.39435	1.05295	0.353008	0.583139	3.31771	1.99371	0.318978	0.575706	0.692889	2.24713	4.01854	19.9759	1.35079	0.809492	0.513597	1.62632	0.616845	1.41479	1.35447	0.855486	0.925285	0.439093	1.09187
1	AP2 Lung	2.57098	ND	1.00488	ND	2.48894	2.8496	1.18287	0.552898	5.55641	2.21219	1.14063	1.70179	3.05203	1.73311	8.21938	6.56382	3.43367	6.07089	6.1924	4.38256	ND	0.446532	3.39418	4.43386	4.55432	7.95407	1.11637	1.30518	0.96838	1.57738	0.98925	1.59106	1.60695	0.94502	1.36385	0.552514	1.51805
1	AP3 Lung	1.20396	ND	0.808423	ND	4.69935	3.5575	1.36316	1.50275	2.42514	3.3965	1.04292	1.34128	2.97264	1.54561	7.65996	8.23994	5.99111	5.62592	6.34739	2.50939	4.94204	1.92414	3.86994	5.53622	3.17392	6.08569	1.14968	1.16109	1.29716	1.29719	0.723208	1.20917	1.2651	0.472019	0.702674	0.277256	1.61599
2	AP4 Lung	1.44223	ND	0.608174	ND	6.76519	3.96976	1.49886	1.89397	5.04606	3.35188	1.3107	2.28414	5.99995	1.53265	5.15891	32.0106	9.98944	16.9827	2.51274	2.53729	4.72259	0.242779	8.01121	3.6007	4.34498	6.85385	0.831781	0.832429	1.50673	0.824974	0.336994	1.53679	2.34981	0.628237	0.409991	0.657107	0.865793
2	AP5 Lung	1.37086	ND	0.464263	ND	3.03372	2.94159	0.642756	2.09049	5.74182	2.21208	0.886468	1.42538	2.87775	1.8032	6.04923	12.6402	4.48885	5.93108	2.09273	5.08007	4.04972	3.59074	3.09855	5.3401	18.0743	20.6927	3.66758	0.936615	1.64728	1.86624	0.524835	1.11992	1.40167	0.845623	1.77149	0.401374	0.971052
2	AP6 Lung	1.39988	ND	0.374	ND	0.822929	1.69848	0.240912	1.46842	3.61646	1.24951	0.952598	0.999493	2.84418	1.38216	1.18748	34.4463	2.14721	7.86998	0.44879	0.694072	0.152587	0.102974	0.481843	2.83981	2.61816	1.18295	0.370087	1.00548	0.866205	1.85821	0.680944	1.4473	2.00527	2.02236	0.229071	0.472774	1.03173
3	AP7 Lung	0.94911	ND	0.239635	ND	2.12866	1.66264	1.08232	1.04347	0.947846	1.8678	0.838511	0.963572	1.44881	0.960723	3.38377	5.79805	4.12601	5.85637	1.02796	0.876286	2.82289	0.47675	0.586192	0.736101	1.49771	3.87781	0.965568	0.926754	0.780919	1.09321	1.11583	0.957595	1.18549	0.695895	0.399658	0.829922	0.758005
3	AP8 Lung	0.558124	ND	0.167134	ND	2.13494	2.62392	0.816664	0.772341	1.341	1.58458	0.692863	0.823266	1.44807	1.00536	5.95944	7.21677	4.14378	7.0706	3.50699	2.37891	4.22497	3.40407	4.17512	0.921549	4.45273	17.4435	3.37209	0.868475	1.00432	1.19986	1.07695	0.812594	1.06504	0.535579	0.826928	0.998861	0.815798
3	AP9 Lung	0.79558	ND	0.411158	ND	1.86776	1.37667	0.50437	0.391914	1.95417	1.01385	0.545251	1.2784	0.795563	0.830285	1.46982	3.17812	1.99299	3.63032	2.00616	3.3145	0.561068	0.475005	2.18257	0.790736	0.868331	4.46577	0.427725	0.688946	1.52443	1.38383	0.750629	0.716306	0.983702	1.1569	0.362116	1.16501	0.69071
4	AP10 Lung	1.73637	ND	0.149685	ND	0.486043	1.20962	0.170936	0.553858	6.25292	0.554991	1.22198	1.5454	2.48457	1.69513	1.57427	8.09541	0.587242	1.62763	1.91801	1.59164	ND	0.2454	1.15242	0.946503	2.60675	13.4044	0.594846	1.04563	0.626191	1.10971	1.10292	2.13222	1.82351	1.55452	0.357963	0.546943	1.7433
4	AP11 Lung	1.07569	ND	0.238664	ND	0.32558	1.10305	0.186412	0.431443	5.64964	0.702581	0.889391	0.969603	2.29449	1.55921	1.1965	6.97234	0.426083	0.650225	0.658582	0.744489	0.0722758	0.100575	0.341504	1.58584	2.41305	2.73651	0.24253	0.838537	0.594397	1.1741	0.661369	1.70181	1.75373	1.05061	0.321608	0.488215	1.02939
4	AP12 Lung	0.820626	ND	0.768095	ND	1.44898	1.71536	0.717577	1.21911	5.34231	3.06028	1.00802	1.44798	1.51895	1.10633	3.59246	3.50117	1.9334	1.63075	2.635	2.27003	2.21016	1.55436	3.65554	4.96348	4.88035	6.64595	1.31494	0.961292	1.40897	1.49169	0.458826	1.30701	0.922648	0.927181	0.673353	0.542568	0.797602
Lung of each alpaca (AP1 to AP15) was selected and isolated for RNA extraction and conversion to cDNA. The Fluidigm Biomark microfluidic assay was used to amplify and quantify transcripts of 37 innate immune genes at different dpi (1 to 4 dpi). HPRT1, GAPDH and UbC genes were used as normalizers and values obtained from the infected animals were compared to those obtained from non-infected alpaca…
Abbrevations: AP, alpaca; Dpi, days post inoculation; ND, a given gene was not detected; Fc, fold change.
